# Supplementary material for: Taxonomic Studies on 10 Species Within the Genus Impatiens Based on the Complete Chloroplast Genomes and Morphological Researches, Along With the Report of Newly Discovered Species
Source: Ecol Evol. 2026 Mar 18;16(3):e73279. doi: 10.1002/ece3.73279 (PMC13093384; doi:10.1002/ece3.73279)
Supplement: Supplementary file 2 — Table S3: Codon usage patterns of the 10 chloroplast genomes. [file ECE3-16-e73279-s001.xlsx]

## Sheet: rscu
Table S3 Codon usage patterns of the 10 chloroplast genomes
AminoAcid	Symbol	Codon	I. oxyanthera		I. piufanensis		I. forrestii		I. piufanensis var. villosa		I. sunii		I. fanjingshanica		I. commelinoides		I. tienchuanensis		I. xishuienses-1		I. xishuienses-2
			No.	RSCU	No.	RSCU	No.	RSCU	No.	RSCU	No.	RSCU	No.	RSCU	No.	RSCU	No.	RSCU	No.	RSCU	No.	RSCU
*	Ter	UAA	26	1.4717	25	1.4151	26	1.4717	25	1.4151	25	1.4151	27	1.5283	27	1.5283	26	1.4717	25	1.4151	25	1.4151
*	Ter	UAG	13	0.7358	14	0.7925	14	0.7925	14	0.7925	14	0.7925	14	0.7925	14	0.7925	14	0.7925	14	0.7925	14	0.7925
*	Ter	UGA	14	0.7925	14	0.7925	13	0.7358	14	0.7925	14	0.7925	12	0.6792	12	0.6792	13	0.7358	14	0.7925	14	0.7925
A	Ala	GCA	315	1.1033	322	1.12	321	1.1146	320	1.116	321	1.1127	329	1.1306	327	1.1256	328	1.1262	330	1.134	326	1.1232
A	Ala	GCC	170	0.5954	171	0.5948	173	0.6007	170	0.5929	171	0.5927	172	0.5911	171	0.5886	171	0.5871	169	0.5808	171	0.5891
A	Ala	GCG	127	0.4448	126	0.4383	129	0.4479	127	0.4429	130	0.4506	128	0.4399	131	0.4509	131	0.4498	132	0.4536	129	0.4444
A	Ala	GCU	530	1.8564	531	1.847	529	1.8368	530	1.8483	532	1.844	535	1.8385	533	1.8348	535	1.8369	533	1.8316	535	1.8432
C	Cys	UGC	56	0.5045	59	0.5198	57	0.5089	58	0.5179	56	0.5022	58	0.5133	58	0.5133	58	0.5088	60	0.5286	59	0.5221
C	Cys	UGU	166	1.4955	168	1.4802	167	1.4911	166	1.4821	167	1.4978	168	1.4867	168	1.4867	170	1.4912	167	1.4714	167	1.4779
D	Asp	GAC	151	0.3674	151	0.3643	154	0.3689	149	0.3599	150	0.3636	153	0.3669	153	0.3669	152	0.3649	152	0.3663	151	0.3634
D	Asp	GAU	671	1.6326	678	1.6357	681	1.6311	679	1.6401	675	1.6364	681	1.6331	681	1.6331	681	1.6351	678	1.6337	680	1.6366
E	Glu	GAA	850	1.5497	853	1.5453	860	1.5426	856	1.5507	863	1.5466	862	1.549	864	1.5484	862	1.5504	864	1.5512	859	1.5464
E	Glu	GAG	247	0.4503	251	0.4547	255	0.4574	248	0.4493	253	0.4534	251	0.451	252	0.4516	250	0.4496	250	0.4488	252	0.4536
F	Phe	UUC	350	0.5912	360	0.596	361	0.5899	361	0.5982	362	0.5925	368	0.5969	370	0.5992	361	0.5875	367	0.5948	364	0.5928
F	Phe	UUU	834	1.4088	848	1.404	863	1.4101	846	1.4018	860	1.4075	865	1.4031	865	1.4008	868	1.4125	867	1.4052	864	1.4072
G	Gly	GGA	585	1.6038	586	1.6033	586	1.6044	586	1.6044	582	1.5956	589	1.617	589	1.6159	584	1.6022	588	1.6176	591	1.6225
G	Gly	GGC	141	0.3866	145	0.3967	147	0.4025	147	0.4025	148	0.4058	143	0.3926	143	0.3923	144	0.3951	142	0.3906	142	0.3898
G	Gly	GGG	244	0.669	244	0.6676	243	0.6653	244	0.668	243	0.6662	237	0.6507	239	0.6557	241	0.6612	239	0.6575	240	0.6589
G	Gly	GGU	489	1.3406	487	1.3324	485	1.3279	484	1.3251	486	1.3324	488	1.3397	487	1.3361	489	1.3416	485	1.3343	484	1.3288
H	His	CAC	115	0.4646	117	0.4708	118	0.4646	116	0.4677	117	0.4606	116	0.4622	117	0.4643	116	0.4603	116	0.4622	116	0.4631
H	His	CAU	380	1.5354	380	1.5292	390	1.5354	380	1.5323	391	1.5394	386	1.5378	387	1.5357	388	1.5397	386	1.5378	385	1.5369
I	Ile	AUA	585	0.9466	587	0.9447	587	0.9407	586	0.9406	589	0.9434	593	0.9508	596	0.9526	594	0.9524	590	0.9455	595	0.9545
I	Ile	AUC	337	0.5453	340	0.5472	342	0.5481	340	0.5457	340	0.5446	331	0.5307	331	0.529	330	0.5291	335	0.5369	334	0.5358
I	Ile	AUU	932	1.5081	937	1.508	943	1.5112	943	1.5136	944	1.512	947	1.5184	950	1.5184	947	1.5184	947	1.5176	941	1.5096
K	Lys	AAA	904	1.5694	913	1.5674	926	1.5722	910	1.5649	917	1.5662	924	1.5648	932	1.5664	924	1.5688	923	1.5657	927	1.5659
K	Lys	AAG	248	0.4306	252	0.4326	252	0.4278	253	0.4351	254	0.4338	257	0.4352	258	0.4336	254	0.4312	256	0.4343	257	0.4341
L	Leu	CUA	285	0.7661	286	0.764	292	0.7735	285	0.7644	291	0.7736	291	0.7763	294	0.783	293	0.7824	295	0.787	293	0.7827
L	Leu	CUC	139	0.3737	140	0.374	139	0.3682	137	0.3675	134	0.3562	137	0.3655	136	0.3622	138	0.3685	138	0.3682	137	0.366
L	Leu	CUG	112	0.3011	114	0.3045	115	0.3046	114	0.3058	115	0.3057	115	0.3068	115	0.3063	113	0.3017	116	0.3095	115	0.3072
L	Leu	CUU	473	1.2715	477	1.2743	475	1.2583	478	1.2821	476	1.2654	473	1.2619	475	1.265	473	1.263	474	1.2646	474	1.2663
L	Leu	UUA	790	2.1237	790	2.1104	798	2.1139	787	2.1109	799	2.1241	790	2.1076	791	2.1065	784	2.0935	782	2.0863	785	2.0971
L	Leu	UUG	433	1.164	439	1.1728	446	1.1815	436	1.1694	442	1.175	443	1.1819	442	1.1771	446	1.1909	444	1.1845	442	1.1808
M	Met	AUG	493	1	492	1	493	1	492	1	492	1	496	1	493	1	494	1	493	1	492	1
N	Asn	AAC	216	0.4154	221	0.425	220	0.4186	222	0.4253	220	0.4179	217	0.4149	219	0.4191	215	0.4123	221	0.423	222	0.4241
N	Asn	AAU	824	1.5846	819	1.575	831	1.5814	822	1.5747	833	1.5821	829	1.5851	826	1.5809	828	1.5877	824	1.577	825	1.5759
P	Pro	CCA	268	1.2436	266	1.2315	269	1.2339	269	1.2425	270	1.2457	275	1.2629	271	1.2488	269	1.2439	273	1.2552	274	1.2583
P	Pro	CCC	161	0.7471	166	0.7685	166	0.7615	163	0.7529	163	0.752	163	0.7486	162	0.7465	162	0.7491	165	0.7586	165	0.7577
P	Pro	CCG	92	0.4269	94	0.4352	94	0.4312	92	0.4249	91	0.4198	92	0.4225	93	0.4286	93	0.4301	92	0.423	91	0.4179
P	Pro	CCU	341	1.5824	338	1.5648	343	1.5734	342	1.5797	343	1.5825	341	1.566	342	1.576	341	1.5769	340	1.5632	341	1.566
Q	Gln	CAA	581	1.531	591	1.5391	593	1.5403	585	1.5354	595	1.5375	609	1.5418	603	1.5344	606	1.54	605	1.5375	606	1.54
Q	Gln	CAG	178	0.469	177	0.4609	177	0.4597	177	0.4646	179	0.4625	181	0.4582	183	0.4656	181	0.46	182	0.4625	181	0.46
R	Arg	AGA	373	1.8195	377	1.8271	381	1.8288	374	1.8126	378	1.8159	378	1.8409	378	1.8394	376	1.8267	378	1.832	379	1.8339
R	Arg	AGG	129	0.6293	132	0.6397	131	0.6288	127	0.6155	132	0.6341	131	0.638	132	0.6423	133	0.6462	132	0.6397	133	0.6435
R	Arg	CGA	287	1.4	283	1.3716	291	1.3968	291	1.4103	292	1.4027	274	1.3344	275	1.3382	277	1.3457	279	1.3522	278	1.3452
R	Arg	CGC	78	0.3805	78	0.378	78	0.3744	78	0.378	80	0.3843	82	0.3994	82	0.399	83	0.4032	82	0.3974	81	0.3919
R	Arg	CGG	87	0.4244	90	0.4362	90	0.432	89	0.4313	90	0.4323	92	0.4481	90	0.438	89	0.4324	90	0.4362	91	0.4403
R	Arg	CGU	276	1.3463	278	1.3473	279	1.3392	279	1.3522	277	1.3307	275	1.3393	276	1.3431	277	1.3457	277	1.3425	278	1.3452
S	Ser	AGC	102	0.3948	102	0.3933	102	0.3878	102	0.3923	102	0.3896	103	0.3911	103	0.3916	102	0.3888	102	0.3893	103	0.3924
S	Ser	AGU	325	1.2581	326	1.2571	330	1.2548	327	1.2577	326	1.2451	330	1.2532	331	1.2586	331	1.2618	329	1.2557	329	1.2533
S	Ser	UCA	311	1.2039	316	1.2185	317	1.2053	318	1.2231	316	1.2069	316	1.2	318	1.2091	314	1.197	316	1.2061	315	1.2
S	Ser	UCC	233	0.9019	232	0.8946	234	0.8897	233	0.8962	236	0.9013	239	0.9076	237	0.9011	240	0.9149	236	0.9008	238	0.9067
S	Ser	UCG	136	0.5265	132	0.509	138	0.5247	134	0.5154	135	0.5156	135	0.5127	135	0.5133	133	0.507	133	0.5076	135	0.5143
S	Ser	UCU	443	1.7148	448	1.7275	457	1.7376	446	1.7154	456	1.7416	457	1.7354	454	1.7262	454	1.7306	456	1.7405	455	1.7333
T	Thr	ACA	319	1.2257	317	1.2192	321	1.2346	320	1.2296	320	1.2284	315	1.2162	316	1.2248	312	1.2081	317	1.2263	316	1.2224
T	Thr	ACC	184	0.707	183	0.7038	179	0.6885	184	0.707	180	0.691	185	0.7143	183	0.7093	185	0.7164	181	0.7002	182	0.7041
T	Thr	ACG	97	0.3727	96	0.3692	95	0.3654	96	0.3689	95	0.3647	92	0.3552	92	0.3566	92	0.3562	92	0.3559	92	0.3559
T	Thr	ACU	441	1.6945	444	1.7077	445	1.7115	441	1.6945	447	1.7159	444	1.7143	441	1.7093	444	1.7193	444	1.7176	444	1.7176
V	Val	GUA	422	1.5139	418	1.4982	419	1.4924	417	1.4933	422	1.5018	416	1.4857	415	1.4821	422	1.5018	416	1.4844	417	1.4827
V	Val	GUC	117	0.4197	115	0.4122	120	0.4274	120	0.4297	119	0.4235	118	0.4214	119	0.425	116	0.4128	119	0.4246	120	0.4267
V	Val	GUG	144	0.5166	146	0.5233	147	0.5236	146	0.5228	147	0.5231	149	0.5321	148	0.5286	149	0.5302	149	0.5317	151	0.5369
V	Val	GUU	432	1.5498	437	1.5663	437	1.5565	434	1.5542	436	1.5516	437	1.5607	438	1.5643	437	1.5552	437	1.5593	437	1.5538
W	Trp	UGG	382	1	383	1	383	1	384	1	385	1	384	1	384	1	383	1	383	1	382	1
Y	Tyr	UAC	150	0.3745	147	0.3648	148	0.3654	148	0.3682	150	0.3667	141	0.3464	141	0.3456	139	0.3407	140	0.3431	141	0.3464
Y	Tyr	UAU	651	1.6255	659	1.6352	662	1.6346	656	1.6318	668	1.6333	673	1.6536	675	1.6544	677	1.6593	676	1.6569	673	1.6536
