# Supplementary material for: Taxonomic Studies on 10 Species Within the Genus Impatiens Based on the Complete Chloroplast Genomes and Morphological Researches, Along With the Report of Newly Discovered Species
Source: Ecol Evol. 2026 Mar 18;16(3):e73279. doi: 10.1002/ece3.73279 (PMC13093384; doi:10.1002/ece3.73279)
Supplement: Supplementary file 3 — Table S4: Best partitioning schemes and models for ML tree based on CDS. Table S5: Best partitioning schemes and models for BI tree based on CDS. [file ECE3-16-e73279-s002.xlsx]

## Sheet: best_scheme_and_models
Table S4. Best partitioning schemes and models for ML tree based on CDS			Table S5. Best partitioning schemes and models for BI tree based on CDS
Subset partitions	Best model		Subset partitions	Best model
P1: (accD_rps16)	TVM+F+G4		P1: (accD_rps16)	GTR+F+G4
P2: (atpA_clpP1_clpP_infA_ndhJ_rpl36_rpoB_rpoC1_rps2_rps4)	GTR+F+I+I+R4		P2: (atpA_clpP1_clpP_infA_ndhJ_rpl36_rpoB_rpoC1_rps2_rps4)	GTR+F+I+G4
P3: (atpB_psaC_rbcL_rps14)	TIM3+F+R2		P3: (atpB_psaC_rbcL_rps14)	GTR+F+I+G4
P4: (atpE_atpF_petA_rpl16_rps11)	TVM+F+G4		P4: (atpE_atpF_petA_rpl16_rps11)	GTR+F+G4
P5: (atpF_copy2_rpoC1_copy2_rpoC2_copy2_rps19_copy2)	TVM+F+G4		P5: (atpF_copy2_rpoC1_copy2_rpoC2_copy2_rps19_copy2)	GTR+F+G4
P6: (atpH_petN_psaA_psaB_psbC_copy2_psbC_psbD_psbE_psbJ_psbL)	GTR+F+I+G4		P6: (atpH_petN_psaA_psaB_psbC_copy2_psbC_psbD_psbE_psbJ_psbL)	GTR+F+I+G4
P7: (atpI_petB)	GTR+F+R2		P7: (atpI_petB_rps18)	GTR+F+I+G4
P8: (ccsA)	GTR+F+G4		P8: (ccsA)	GTR+F+G4
P9: (cemA_ndhE_psaJ_psbT)	TIM3+F+I+I+R2		P9: (cemA_ndhD_psaJ)	GTR+F+I+G4
P10: (matK)	TVM+F+R2		P10: (matK)	GTR+F+G4
P11: (ndhA_copy2_ndhA_ndhG_orf188)	TVM+F+R3		P11: (ndhA_copy2_ndhA_ndhG_orf188)	GTR+F+G4
P12: (ndhB_copy2_ndhB_pbf1)	TIM2+F+I		P12: (ndhB_copy2_ndhB_ndhK_copy2)	GTR+F+I
P13: (ndhC_ycf4)	TVM+F+G4		P13: (ndhC_ycf4)	GTR+F+G4
P14: (ndhD)	TVM+F+R2		P14: (ndhE_petD_psbT)	GTR+F+I
P15: (ndhF)	GTR+F+R3		P15: (ndhF)	GTR+F+I+G4
P16: (ndhH_petD)	TVM+F+R2		P16: (ndhH)	GTR+F+I+G4
P17: (ndhI_rpl32_rpoA_rpoC2_rps8)	TVM+F+R2		P17: (ndhI_rpl32_rpoA_rpoC2_rps8)	GTR+F+I+G4
P18: (ndhK_copy2_rps19)	TIM3+F+R2		P18: (ndhK_rps12_copy4)	HKY+F+I+G4
P19: (ndhK)	TPM3u+F+R2		P19: (pbf1_rpl2_copy2_rpl2_rps7_copy2_rps7)	GTR+F+I
P20: (petG_petL_psbF_psbI_psbK_psbZ)	TVM+F+G4		P20: (petG_petL_psbF_psbI_psbK_psbZ)	GTR+F+G4
P21: (psaI_psbA)	TIM+F+I		P21: (psaI_psbA)	HKY+F+I
P22: (psbB)	TVM+F+G4		P22: (psbB)	GTR+F+G4
P23: (psbH_rpl14)	TPM3u+F+I		P23: (psbH_rpl14)	GTR+F+I
P24: (psbM_ycf1)	TIM3+F+R2		P24: (psbM_ycf1)	GTR+F+I+G4
P25: (psbN_rpl20_rps18_ycf3_copy2_ycf3)	GTR+F+G4		P25: (psbN_rpl20_ycf3_copy2_ycf3)	GTR+F+I
P26: (rpl22_rpl33)	TVM+F+G4		P26: (rpl22_rpl33)	GTR+F+G4
P27: (rpl23_copy2_rpl23_ycf15_copy2_ycf15)	GTR+F		P27: (rpl23_copy2_rpl23_ycf15_copy2_ycf15)	GTR+F
P28: (rpl2_copy2_rpl2_rps7_copy2_rps7)	K3Pu+F+I		P28: (rps12_copy2_rps12)	GTR+F+I
P29: (rps12_copy2_rps12)	GTR+F+I		P29: (rps12_copy3)	F81+F
P30: (rps12_copy3)	F81+F		P30: (rps15_rps3)	GTR+F+G4
P31: (rps12_copy4)	F81+F		P31: (rps19)	GTR+F+I+G4
P32: (rps15_rps3)	GTR+F+R2		P32: (ycf1___ycf1_fragment)	HKY+F
P33: (ycf1___ycf1_fragment)	HKY+F		P33: (ycf1_copy2)	GTR+F+I+G4
P34: (ycf1_copy2)	TVM+F+R5		P34: (ycf2_copy2_ycf2)	GTR+F+I+G4
P35: (ycf2_copy2_ycf2)	TVM+F+I+G4
